# Supplementary material for: Hydroxychloroquine-mediated inhibition of SARS-CoV-2 entry is attenuated by TMPRSS2
Source: PLoS Pathog. 2021 Jan 19;17(1):e1009212. doi: 10.1371/journal.ppat.1009212 (PMC7845965; doi:10.1371/journal.ppat.1009212)
Supplement: S1 Data — (XLSX) [file ppat.1009212.s001.xlsx]

## Sheet: Fig 2A
	SARS-CoV-1 (mock)			SARS-CoV-1 (TMPRSS2)			SARS-CoV-2 (mock)			SARS-CoV-2 (TMPRSS2)			VSV (mock)			VSV (TMPRSS2)
1	122951	102470	119886	170199	220929	206577	14925	21990	25080	228989	270240	249855	452951	432470		420199	380929
0.5	54928	44758	46250	130196	131864	116321	7530	5000	8470	124200	147020	130440	304928	354758		326321	291864
0.25	18476	20314	19255	62904	73443	76054	3800	2700	3531	48005	42709	50866	288476	210314		172904	226054
0.125	4298	5710	5925	33144	31381	32008	785	846	897	30894	36867	22041	130700	150900		83144	111381
0.0625	1100	1899	1332	12565	18090	10032	259	200	342	10315	16998	14503	64985	79526		37565	22000

## Sheet: Fig 2B
		SARS1			SARS2			VSV
		0	0.2	0.2	0	0.3	0.1	0	0.2	0.1
		-87	-77	-82	-55	-69	-60	-44	-21	-30
		120	300	200	1590	1020	1300	9	32	27
		39	80	45	1270	800	900	-22	-45	-30

## Sheet: Fig 2C
	E64d			Z-lll-FMK			MDL28170			CA-074
0.5	42.3	32	47.8	40	33	38	56	42	47	108	90	114
5	39.23	32	33	38	22	30	30.6	38.6	37.2	95.3	102	105.5
1	20	18	32	22.2	25	31.8	32	25	34	70	105	77
10	18	27.8	40.1	20	26.5	28.2	28.8	15.4	31.7	69.3	60.4	78

## Sheet: Fig 3B
		Vehicle Mock				TMPRSS2 Hi				TMPRSS2 Lo
	100	0.54	0.39			36.98	30	35.541	35.181	0.54	1.9	1.8
	33.3333	1.91	1.19			41.32	30	48.033	48.132	1.91	5	4.5
	11.1111	12	5			76.23	62.39	74.988	70.848	12	21.8	20.2
	3.7037	20	32			80	72.64	78.705	87.822	50	52.1	46.3
	1.23457	61.26	58.18			85.86	72	90.711	91.314	68	65	72.3
	0.411523	89	75			84.11	90	80.54	84.54	89	75	90
	0.137174	92.4	94.13			102.66	95.79	108.91	97.89	92.4	110	106.6
		Vehicle Mock				TMPRSS2 Hi				TMPRSS2 Lo
	100	7.58	5.09			47.97	52.92	42.51	50.46	20.1	18	27
	33.3333	9.82	12.3			64.79	75	58	63.54	19.17	30	36
	11.1111	25	18.16			78.83	72.74	90.8	78.32	37	42.9	44.3
	3.7037	27.98	32.59			90	77.4	89.69	84.8	40	44	52
	1.23457	53	42			99.24	89.23	94.67	84.34	70.53	85.3	90.8
	0.411523	75	92			97.81	92.23	87.96	86.36	75.72	82.4	92.6
	0.137174	90	100			100	109	93.23	94.37	98	92	99.7
		Vehicle Mock				TMPRSS2 Hi				TMPRSS2 Lo
	100	25.23	21.11			18.54	29.8.	20.2		21.09	19.7	20.8
	33.3333	80	58.08			80	49.18	55.45		70	53.9	62.9
	11.1111	92	71.18			89.6	82.9	80.6		69	86.8	88.7
	3.7037	106.33	85.98			84.77	98.65	99.2		79	83.5	90
	1.23457	100	79.4			73.87	93.54	102		84	88	100.4
	0.411523	99.73	89.86			88.93	99.19	100.9		93.8	98	109.7
	0.137174	91.22	104			109	94.61	101.7		97	102	101.6
		SARS-CoV-1			SARS-CoV-2			VSV-G
	Mock	1.31	1.83	1.55	1.2	2.17	1.62	39.7	77.6	49
	TMPRSS2 Lo	2.3	3.4	2.9	3.8	6.54	11.05	32.3	63	39.8
	TMPRSS2 Hi	21.7	38.2	26.1	52.4	69	76.5	47	74	36.5

## Sheet: Fig 3D
	VERO				H1975-ACE2				H1299-ACE2				Calu-3
100	3	3.2	2.9		1.2	1.1	2.1		2	1.9	1	1.2	51.8	38.7	48.2
33.3333	14	12.3	12.5		13.9	18.7	12.5		12.5	11.4	4.3	3.8	53.2	65	62.3
11.1111	28.7	29.1	33.9		20.8	31.1	30.7		61	52.1	42.7	44	79	85.4	91.2
3.7037	49.5	51.8	55.2		59.4	54.3	54.8		86.9	84.4	72.5	74	93.8	94.9	92
1.23457	70.4	69.9	70.3		89.7	84.1	88.2		84.1	91.3	91.7	85.3	93.8	101.2	100.2
0.411523	83.7	83.4	83.4		90.6	100.1	95.2		100	90.8	98.6	90.3	105	102.7	104.3
0.137174	91.2	87.6	86.2		101.8	95.1	96.8		91.2	95.4	104	91.5	92.9	98.8	109
0.0457247	98.9	99.4	102.7		101.8	104.5	100.2		100	100	100.5	97.4	100	96.6	98.2

## Sheet: Fig 4A
	DMSO				CT (10 μM)				E64d (10 μM)
100	36.98	30	35.541	35.181	18.8	15.3	21.9	6.8	21.7	30.5	34.8	22.4
33.3333	41.32	30	48.033	48.132	25	18	30	28	40	34.2	49	39.8
11.1111	76.23	62.39	74.988	70.848	50	42	47	59	45	4.8.8	40	43.3
3.7037	80	72.64	78.705	87.822	63.35	78	82	72.5	59	70	62	55
1.23457	85.86	72	90.711	91.314	79	87.57	79.3	80	80.2	84	90.1	72
0.411523	84.11	90	80.54	84.54	80	92	79	75	90	80	79	82.3
0.137174	102.66	95.79	108.91	97.89	95	100	82	98.9	80	79	90.8	88
	DMSO				CT (10 μM)				E64d (10 μM)
100	47.97	52.92	42.51	50.46	20	16	8	15.27	41.36	47.65	32.19	28.87
33.3333	64.79	75	58	63.54	26.82	15	16	27	47	50	44.42	37.98
11.1111	78.83	72.74	90.8	78.32	42	30	33.48	40	57.48	68	60	62
3.7037	90	77.4	89.69	84.8	46	55	45	59	60	70	80	65
1.23457	99.24	89.23	94.67	84.34	60.47	62.21	65	69	90	73.26	89	75
0.411523	97.81	92.23	87.96	86.36	60	70	63.68	70	97	80	90	90.04
0.137174	100	109	93.23	94.37	62	79	72	65	90	86	90	89
	DMSO				CT (10 μM)				E64d (10 μM)
100	18.54	30			26.08	21.63	23.94	26.43	23.46	20.38	24.15	21.05
33.3333	80	49.18			47.5	52.17	72.3	43.91	73.25	50.43	49.21	49.22
11.1111	90	80			75.01	84.59	83.84	69.91	67.02	85.17	72.34	70
3.7037	84.77	98			74.34	92.61	93.18	88.66	89.19	87.47	90.44	83.3
1.23457	80.9	98			100	100	109.57	99.74	100	100	100	89.43
0.411523	88.93	99.8			101.74	110	104.34	90	90	98.26	105	95.53
0.137174	109	94.61			99.11	108.6	109.81	100	109.33	107.7	100	102.97

## Sheet: Fig 4B
	HCQ+CT				CT				HCQ
100	24.8	15	16.3		65.5	68.7	52.9		36.98	30	35.541	35.181
33.3333	32.5	20	23.5		78.2	80.5	66.3		41.32	30	48.033	48.132
11.1111	48.7	50.3	33.7		68	80	72.9		76.23	62.39	74.988	70.848
3.7037	79.2	80.8	60.1		88.9	81.3	82.3		80	72.64	78.705	87.822
1.23457	86.1	64.2	69.9		88.4	70.3	89		85.86	72	90.711	91.314
0.411523	98	77.7	92.1		94.1	93.6	86.4		84.11	90	80.54	84.54
0.137174	92.8	105	102.5		102.6	108.1	98.4		102.66	95.79	108.91	97.89
	HCQ+CT				CT				HCQ
100	12	5	8	7	19.3	15.4	17		47.97	52.92	42.51	50.46
33.3333	15.9	20	11	10	43.6	42.8	43.2		64.79	75	58	63.54
11.1111	40	39	28	38	55.1	47.5	54.8		78.83	72.74	90.8	78.32
3.7037	62	56	47	54.5	59	53.9	58.3		90	77.4	89.69	84.8
1.23457	65	72.7	80	69.1	67.2	69.2	68.6		99.24	89.23	94.67	84.34
0.411523	76.9	76.3	90	72.5	73.5	73.6	68.4		97.81	92.23	87.96	86.36
0.137174	82.4	100	90	108	98.2	98.9	95.3		100	109	93.23	94.37
	HCQ+CT				CT				HCQ
100	33.8	44.9			94.6	77.3			18.54	30	50.46
33.3333	67.4	76.7			109	99			80	49.18	63.54
11.1111	79.4	89.6			98.6	109.3			90	80	78.32
3.7037	91.2	96.9			97.6	106.3			84.77	91.65	99.7
1.23457	91.3	101.1			96.9	102.5			73.87	93.54	84.34
0.411523	93.1	95.4			100.2	109.7			89.9	99.2	86.36
0.137174	95.1	108.6			107.8	100.4			109	94.61	100.3

## Sheet: Fig 4C
	HCQ			CT			HCQ+CT
100	6.3	6.5	9	75.8	72	75.4	2	4.8	3.7
33.3333	15	17.5	19	82.9	80.6	83	5	6.4	5.8
11.1111	22	25	22.9	82.8	78	89.7	12	17.7	13.5
3.7037	52	44.8	46.3	100.2	99	98	35	25	27.1
1.23457	69.8	64.6	68.2	101.5	102	99	40.4	35	48.2
0.411523	85.5	90.3	87.4	102.4	109	99	66.9	65	79
0.137174	99	98.4	92.5	100.7	110	102.9	102.4	90	99
0.0457247	110	99.2	108	103.5	93.3	100	105.2	107	100
	HCQ			CT			HCQ+CT
100	16.9	17.3	17.8	55.8	57.5	42.6	8	5	6.7
33.3333	35.6	36.2	39.2	62.4	60.3	62.7	10.2	9	13
11.1111	57	58.9	62	60.9	68	52	30	38	36.2
3.7037	75	74.3	70	78.5	79	72	65.4	52	62.3
1.23457	98.9	94.3	96.3	78.4	75	88.6	82.3	78.7	85.7
0.411523	100	109	102.4	100	101.5	99.8	92.1	99	90
0.137174	97.6	99.4	101.4	88.5	103	99.2	100.9	104.1	102.8
0.0457247	108.7	98.6	100.9	93.3	110	108	103.1	107	100
	HCQ			CT			HCQ+CT
100	49.4	60	58.2	2	1.4	1.9	2.5	1.9	2.2
33.3333	73	61.3	75.7	2	1.7	1	1.2	1	1.3
11.1111	75	80.4	76.8	12	10.5	9.2	12	6.5	4.6
3.7037	99	93.5	92	20	21.2	21.9	15	7.4	5
1.23457	99.9	100.1	103	29.5	22.8	26.3	22.9	22.8	22.1
0.411523	95	98.3	110	53	43	48.2	51	46.4	45.6
0.137174	99	100.5	98.3	61.2	72	65.4	73.9	72.8	72.4
0.0457247	100	110	102.6	70	88	82.6	81.1	84.5	89

## Sheet: Fig 5A
		WT (mock)		WT (TMPRSS2)		D614G (mock)		D614G (TMPRSS2)		Furin (mock)		Furin (TMPRSS2)
	1	4276	4822	131152	185402	4356	3959	57991	63827	4966	4397	17583	17229
	0.5	1530	1625	126608	85194	3377	1542	32009	30051	2815	2250	8911	9999
	0.25	988	822	60789	82521	1050	564	15346	12857	936	1176	5810	4905
	0.125	297	445	36609	26676	576	360	8448	9131	463	525	2349	3141
	0.0625	148	241	19183	15518	450	291	6939	3555	252	320	1059	549
		WT (mock)		WT (TMPRSS2)		D614G (mock)		D614G (TMPRSS2)		FKO (mock)		FKO (TMPRSS2)
	1	14520	18530	221152	245402	36300	46325	214970	296090	91103	49950	193051	287150
	0.5	3990	5140	186608	125194	9975	12850	130033	210167	43250	53497	136850	211653
	0.25	1710	1880	60789	52521	4275	4700	77815	86195	15600	19600	63503	81745
	0.125	890	800	36609	26676	2225	2000	48162	43770	6059	8742	39142	52358
	0.0625	400	300	19183	15518	1030	729	23134	21848	4230	1984	17647	9153

## Sheet: Fig 5B
		1-WT (TMPRSS2)		1-WT (mock)		1-Furin (TMPRSS2)		1-Furin (mock)
	1	88155.6	110451	4520.5	5244	20249	20680	5020.5	5244
	0.5	49758.8	60904.3	2068.5	1986	13954	16205	3568.5	2886
	0.25	29324	36682.5	1098.5	1064.5	6795	8626	1598.5	1964.5
	0.125	13628	19093.8	1078.5	732	5111	4068	800	732
	0.0625	5774.75	6562	539.25	366	2111	2686.5	500	600
		1-WT (TMPRSS2)		1-WT (mock)		1-FS (TMPRSS2)		1-FS (mock)
	1	135171	179192	51770.1	56877.8	181191	124156	10539	17548.5
	0.5	80003.5	100436	18875.1	21091	119249	123680	6920.5	5744
	0.25	44060.6	45655.2	8157.45	10274	60953.5	44205	2068.5	2386
	0.125	21467.6	20415.3	6123.75	4878.15	21795	21625.5	1098.5	1064.5
	0.0625	11036.4	13543.9	3013.5	2706.75	9111	11686.5	578.5	732

[truncated: 1 more sheets: Fig 5D]
